# Supplementary material for: Investigating the Prognostic Value of Pretreatment Body Composition in Women with Ovarian Cancer: Impact on Clinical Outcomes
Source: Cancers (Basel). 2026 May 4;18(9):1478. doi: 10.3390/cancers18091478 (PMC13162712; doi:10.3390/cancers18091478)
Supplement: Supplementary file 1 [file cancers-18-01478-s001.zip]

Archive with 1 entries (1 files):
- BennaDoyle_Cancer Special Issue_Supplementary material_27 March 2026.pdf
